# Supplementary material for: Study of CdS/CdS Nanoparticles Thin Films Deposited by Soft Chemistry for Optoelectronic Applications
Source: Micromachines (Basel). 2023 May 31;14(6):1168. doi: 10.3390/mi14061168 (PMC10300819; doi:10.3390/mi14061168)
Supplement: Supplementary file 1 [file micromachines-14-01168-s001.zip]

Archive with 1 entries (1 files):
- micromachines-2411821-supplementary.pdf
